# Supplementary material for: Black Ginseng Concentrate Restores Hair Loss-Associated Dysfunction in Human Follicle Dermal Papilla Cells
Source: Int J Mol Sci. 2026 Jun 30;27(13):5889. doi: 10.3390/ijms27135889 (PMC13362445; doi:10.3390/ijms27135889)
Supplement: Supplementary file 1 [file ijms-27-05889-s001.zip]

Archive with 1 entries (1 files):
- ijms-4223224-supplementary.pdf
